# Supplementary material for: Chemical and Pharmacological Prospection of the Ascidian Cystodytes dellechiajei
Source: Mar Drugs. 2024 Jan 31;22(2):75. doi: 10.3390/md22020075 (PMC10890457; doi:10.3390/md22020075)
Supplement: Supplementary file 1 [file marinedrugs-22-00075-s001.zip]

Archive with 1 entries (1 files):
- marinedrugs-2826281-supplementary.pdf
